# Supplementary material for: Estimated Intakes of Nutrients and Polyphenols in Participants Completing the MaPLE Randomised Controlled Trial and Its Relevance for the Future Development of Dietary Guidelines for the Older Subjects
Source: Nutrients. 2020 Aug 15;12(8):2458. doi: 10.3390/nu12082458 (PMC7468770; doi:10.3390/nu12082458)
Supplement: Supplementary file 1 [file nutrients-12-02458-s001.zip]

Archive with 1 entries (1 files):
- nutrients-898100-supplementary.docx
